# Supplementary material for: Antibiotic Resistance in Bacteria—A Review
Source: Antibiotics (Basel). 2022 Aug 9;11(8):1079. doi: 10.3390/antibiotics11081079 (PMC9404765; doi:10.3390/antibiotics11081079)
Supplement: Supplementary file 1 [file antibiotics-11-01079-s001.zip]

Archive with 1 entries (1 files):
- antibiotics-1824894-supplementary.pdf
